# Supplementary material for: Structural insights into the human niacin receptor HCA2-Gi signalling complex
Source: Nat Commun. 2023 Mar 27;14:1692. doi: 10.1038/s41467-023-37177-6 (PMC10043007; doi:10.1038/s41467-023-37177-6)
Supplement: Supplementary file 3 — Source Data [file 41467_2023_37177_MOESM3_ESM.xlsx]

## Sheet: Fig1e
		construct	WT												R111A				S178A				Q112A				Q112E
		log[MK-6892],M	Exp. 1	Exp. 2	Exp. 3	Exp. 4	Exp. 5	Exp. 6	Exp. 7	Exp. 8	Exp. 9	Exp. 10	Exp. 11	Exp. 12	Exp. 1	Exp. 2	Exp. 3	Exp. 4	Exp. 1	Exp. 2	Exp. 3	Exp. 4	Exp. 1	Exp. 2	Exp. 3	Exp. 4	Exp. 1	Exp. 2	Exp. 3	Exp. 4
		-11.5	12.2226	12.9701	-0.275042	12.1204	12.2226	12.9701	-0.275042	12.1204	0.757611	-11.326	-17.6398	-8.20226	-11.8997	12.7442	5.53776	14.4016	19.3512	-7.79806	-25.8675	18.2774	23.1266	-10.1131	-10.591	-48.8434	13.9755	-0.842896	-18.5845	-6.22167
		-11	-0.980271	-2.47296	2.99958	-12.1703	-0.980271	-2.47296	2.99958	-12.1703	-1.62395	-10.3256	-7.82399	-28.5958	1.71149	15.5397	-12.6897	-7.18885	-1.52199	-11.8762	-28.648	10.3403	22.6705	-7.45267	-3.29315	-43.7059	-7.07769	-20.0662	-9.81665	2.402
		-10.5	-20.4303	17.806	20.2405	11.9199	-20.4303	17.806	20.2405	11.9199	-6.28144	3.78526	-4.2894	-28.8449	6.00426	7.9715	-13.719	16.9925	20.137	-21.9869	17.6382	12.7441	31.3391	-13.9772	6.2831	-27.9511	0.274194	-22.8388	-11.1828	-3.5468
		-10	-23.1997	4.53697	-12.9629	-15.6899	-23.1997	4.53697	-12.9629	-15.6899	-9.61953	1.57383	-6.73363	-10.2375	7.57471	-6.97135	-20.5993	9.96305	4.91179	2.09939	3.17072	7.75513	4.87669	-5.23326	-12.485	-20.0736	-6.40934	5.6265	14.0598	-8.77463
		-9.5	-31.5078	3.44624	-17.1498	-3.9092	-31.5078	3.44624	-17.1498	-3.9092	6.21552	9.05046	-1.00577	-23.4869	-3.3142	-8.62097	-0.394035	21.3708	0.29516	0.875701	7.99482	-4.71744	-1.23712	-9.19076	0.765319	-4.49	-21.4473	-32.8201	10.1089	-3.8817
		-9	17.5038	13.0472	-14.5456	-20.4861	17.5038	13.0472	-14.5456	-20.4861	2.67888	31.3751	-7.74424	-26.0621	3.96256	1.31283	-11.7923	9.19985	9.38117	-1.93353	-16.1345	11.0206	20.4805	-6.87473	-2.50792	-5.51747	27.6768	-2.3216	-1.29859	-15.6398
		-8.5	-8.83756	20.7047	3.66731	9.89562	-8.83756	20.7047	3.66731	9.89562	14.0378	16.7377	1.96604	-9.73909	-4.09947	5.40224	-3.73964	11.6702	0.000541667	-2.18335	-11.451	18.9124	17.1955	-20.3244	-6.62519	0.81876	0.942618	-10.0848	-16.9786	-19.4683
		-8	33.2828	57.5632	27.3563	37.7527	33.2828	57.5632	27.3563	37.7527	18.7008	21.6547	28.1248	35.1056	23.3385	-11.0302	8.63497	-12.3932	-8.57915	-5.80731	-8.40208	15.4315	22.9017	-22.4492	-9.83179	11.2097	-7.67285	11.4488	7.03295	-20.0033
		-7.5	33.4116	43.8931	36.7857	56.9222	33.4116	43.8931	36.7857	56.9222	49.791	26.9413	26.9487	51.9562	1.22131	-5.10328	11.5107	3.66749	12.7014	25.2976	20.9284	23.1657	19.5164	1.95629	17.3562	15.9409	12.6386	22.6834	38.021	4.84315
		-7	69.7355	99.2826	64.5087	63.9928	69.7355	99.2826	64.5087	63.9928	85.0242	92.292	75.466	81.61	2.51514	-5.84162	-1.33849	-0.979104	24.2332	29.3565	7.42314	20.7435	42.0255	0.685389	0.40641	9.45241	85.1796	20.349	6.22142	5.86728
		-6.5	120.1	97.2999	89.6157	91.5002	120.1	97.2999	89.6157	91.5002	99.5995	94.3254	104.567	88.8872	11.7745	-0.481819	12.1337	-1.63459	49.1173	47.4831	40.7417	55.6324	55.1708	14.8636	13.9654	18.6444	75.4196	33.1885	68.2881	44.9419

## Sheet: Fig1f
		construct	WT												L107A				L107F
		log[MK-6892],M	Exp. 1	Exp. 2	Exp. 3	Exp. 4	Exp. 5	Exp. 6	Exp. 7	Exp. 8	Exp. 9	Exp. 10	Exp. 11	Exp. 12	Exp. 1	Exp. 2	Exp. 3	Exp. 4	Exp. 1	Exp. 2
		-11.5	10.8048	11.4656	-0.243138	10.7145	10.8048	11.4656	-0.243138	10.7145	0.669731	-10.0123	-15.5936	-7.25083	-1.03335	5.59741	-1.82507	14.2349	5.1826	-7.26817
		-11	-0.866563	-2.1861	2.65164	-10.7586	-0.866563	-2.1861	2.65164	-10.7586	-1.43558	-9.12789	-6.91644	-25.2788	-1.86614	-8.1232	-5.91646	11.6641	2.6789	2.37686
		-10.5	-18.0604	15.7406	17.8927	10.5372	-18.0604	15.7406	17.8927	10.5372	-5.55282	3.34618	-3.79184	-25.499	1.25688	-0.136094	-2.4945	5.02135	3.13253	-3.98362
		-10	-20.5086	4.0107	-11.4593	-13.87	-20.5086	4.0107	-11.4593	-13.87	-8.5037	1.39127	-5.95255	-9.04996	9.33046	-8.14806	-25.403	-1.55244	0.996205	6.04194
		-9.5	-27.8531	3.04649	-15.1605	-3.45575	-27.8531	3.04649	-15.1605	-3.45575	5.49454	8.00064	-0.889105	-20.7625	-3.60123	7.88072	-23.2473	6.57421	-0.855151	10.6066
		-9	15.4734	11.5338	-12.8583	-18.1098	15.4734	11.5338	-12.8583	-18.1098	2.36814	27.7357	-6.84594	-23.039	9.7006	19.8741	-9.97761	-2.51869	-0.7215	2.01559
		-8.5	-7.81243	18.303	3.24191	8.74777	-7.81243	18.303	3.24191	8.74777	12.4095	14.7962	1.73799	-8.60939	-12.6233	10.9847	-4.05375	13.6483	-1.27023	9.22644
		-8	29.4221	50.8861	24.1831	33.3735	29.4221	50.8861	24.1831	33.3735	16.5316	19.1428	24.8624	31.0335	6.25969	-12.6159	-18.0483	-3.0523	-3.17403	13.484
		-7.5	29.536	38.8016	32.5187	50.3195	29.536	38.8016	32.5187	50.3195	44.0154	23.8162	23.8228	45.9295	15.5686	28.6043	11.5912	29.3294	7.99958	22.5163
		-7	61.6465	87.7662	57.0259	56.5699	61.6465	87.7662	57.0259	56.5699	75.1617	81.5865	66.7122	72.1436	26.3964	39.6497	59.2134	62.5716	17.0693	41.8885
		-6.5	106.168	86.0135	79.2206	80.8865	106.168	86.0135	79.2206	80.8865	88.0463	83.384	92.4378	78.5767	41.3871	59.1485	79.2565	74.0662	41.6646	54.705
		-6	120.971	103.748	85.2245	90.125	120.971	103.748	85.2245	90.125	99.0222	60.3405	98.6704	98.0135	53.8585	80.7835	98.3323	96.9725	55.9229	85.7961

## Sheet: Fig.3f
		construct	WT												H133E					H133F
		log[MK-6892],M	Exp. 1	Exp. 2	Exp. 3	Exp. 4	Exp. 5	Exp. 6	Exp. 7	Exp. 8	Exp. 9	Exp. 10	Exp. 11	Exp. 12	Exp. 1	Exp. 2	Exp. 3	Exp. 4	Exp. 5	Exp. 1	Exp. 2	Exp. 3	Exp. 4	Exp. 5
		-10	-23.1997	4.53697	-12.9629	-15.6899	-23.1997	4.53697	-12.9629	-15.6899	-9.61953	1.57383	-6.73363	-10.2375	12.1682	-6.1208	-21.8849	-17.9587	-33.8647	-0.172953	-0.162529	4.11949	-17.0594	-2.06635
		-9.5	-31.5078	3.44624	-17.1498	-3.9092	-31.5078	3.44624	-17.1498	-3.9092	6.21552	9.05046	-1.00577	-23.4869	-7.76229	-10.1673	12.1304	-11.1998	11.3031	-8.49722	11.0835	13.3181	-15.444	6.03901
		-9	17.5038	13.0472	-14.5456	-20.4861	17.5038	13.0472	-14.5456	-20.4861	2.67888	31.3751	-7.74424	-26.0621	15.5632	33.1113	-23.3703	5.95338	-44.9206	4.20225	-8.14199	17.795	8.82344	39.7157
		-8.5	-8.83756	20.7047	3.66731	9.89562	-8.83756	20.7047	3.66731	9.89562	14.0378	16.7377	1.96604	-9.73909	5.56978	10.8558	22.7178	25.6055	21.4172	-1.32002	-8.71559	2.91133	16.5524	39.431
		-8	33.2828	57.5632	27.3563	37.7527	33.2828	57.5632	27.3563	37.7527	18.7008	21.6547	28.1248	35.1056	8.94673	-3.60861	19.7587	16.1817	40.8809	31.4998	18.9959	25.3882	37.9538	51.2772
		-7.5	33.4116	43.8931	36.7857	56.9222	33.4116	43.8931	36.7857	56.9222	49.791	26.9413	26.9487	51.9562	11.4744	21.0967	38.9785	43.8564	46.8713	57.5905	64.2692	60.7159	42.3417	65.2279
		-7	69.7355	99.2826	64.5087	63.9928	69.7355	99.2826	64.5087	63.9928	85.0242	92.292	75.466	81.61	34.6151	51.2654	32.8456	50.7089	38.6892	100.047	96.8125	97.9194	77.2302	90.4415
		-6.5	120.1	97.2999	89.6157	91.5002	120.1	97.2999	89.6157	91.5002	99.5995	94.3254	104.567	88.8872	46.3793	69.5792	77.2218	72.6503	73.1506	108.403	106.503	106.825	92.2973	98.2342

## Sheet: Fig.3g
		construct	WT												V129A			V129D					V129N
		log[MK-6892],M	Exp. 1	Exp. 2	Exp. 3	Exp. 4	Exp. 5	Exp. 6	Exp. 7	Exp. 8	Exp. 9	Exp. 10	Exp. 11	Exp. 12	Exp. 1	Exp. 2	Exp. 3	Exp. 1	Exp. 2	Exp. 3	Exp. 4	Exp. 5	Exp. 1	Exp. 2	Exp. 3	Exp. 4	Exp. 5
		-10	-23.1997	4.53697	-12.9629	-15.6899	-23.1997	4.53697	-12.9629	-15.6899	-9.61953	1.57383	-6.73363	-10.2375	-22.5391	-11.8169	-3.99322	5.03872	-16.7578	18.016	3.88832	-6.58018	-5.08714	-6.32597	-8.3046	-14.207	-10.633
		-9.5	-31.5078	3.44624	-17.1498	-3.9092	-31.5078	3.44624	-17.1498	-3.9092	6.21552	9.05046	-1.00577	-23.4869	-1.22037	-4.87016	15.1765	-21.4427	1.03457	12.1149	6.55399	9.02306	-9.48595	-15.1526	-3.6545	-12.8745	2.99133
		-9	17.5038	13.0472	-14.5456	-20.4861	17.5038	13.0472	-14.5456	-20.4861	2.67888	31.3751	-7.74424	-26.0621	-12.8968	-12.0064	13.3812	9.99069	13.4755	5.78002	-3.05624	13.0442	2.97753	2.45226	8.9331	1.081	6.64793
		-8.5	-8.83756	20.7047	3.66731	9.89562	-8.83756	20.7047	3.66731	9.89562	14.0378	16.7377	1.96604	-9.73909	-0.554283	1.33218	5.4155	17.8265	5.14681	0.216048	-9.96078	2.84747	9.65155	10.7449	6.03297	-3.64373	10.1485
		-8	33.2828	57.5632	27.3563	37.7527	33.2828	57.5632	27.3563	37.7527	18.7008	21.6547	28.1248	35.1056	-9.45345	5.78479	26.5716	-1.47607	0.561944	4.97044	-9.95977	9.43052	12.8375	7.37864	13.656	6.77674	8.00153
		-7.5	33.4116	43.8931	36.7857	56.9222	33.4116	43.8931	36.7857	56.9222	49.791	26.9413	26.9487	51.9562	13.1346	2.07382	43.101	-2.78625	10.3829	-7.38153	-6.42564	-8.00375	10.258	20.6082	17.6189	15.706	9.27993
		-7	69.7355	99.2826	64.5087	63.9928	69.7355	99.2826	64.5087	63.9928	85.0242	92.292	75.466	81.61	51.9718	58.3755	80.5414	-3.59834	-11.2649	-3.67938	8.53729	-2.15158	32.817	36.293	37.7247	35.103	32.0749
		-6.5	120.1	97.2999	89.6157	91.5002	120.1	97.2999	89.6157	91.5002	99.5995	94.3254	104.567	88.8872	71.1036	84.2575	94.4857	-5.33081	13.4941	-8.36076	5.21301	6.24722	53.5906	58.3544	62.485	50.9678	43.3061

## Sheet: Fig.3h
		construct	WT			L348A
		log[MK-6892],M	Exp. 1	Exp. 2	Exp. 3	Exp. 1	Exp. 2	Exp. 3
		-11.5	0	0	0	0	0	0
		-10.5	-10.2247	-3.59579	4.50914	-8.00617	2.13992	-21.326
		-9.5	-3.86465	3.88112	-5.46548	-10.422	4.48925	-4.95153
		-8.5	10.9481	23.8274	18.8496	7.09465	4.5679	-3.82556
		-7.5	43.3841	53.759	58.5412	2.76955	14.0926	9.20668
		-6.5	73.8244	91.1084	86.9749	14.1422	21.0636	14.4296
		-5.5	90.6854	95.5281	113.882	25.8946	30.6342	46.1859

## Sheet: Fig.3i
		construct	WT			L348A
		log[niacin],M	Exp. 1	Exp. 2	Exp. 3	Exp. 1	Exp. 2	Exp. 3
		-11.5	0	0	0	0	0	0
		-10.5	-21.8216	8.72831	5.97986	-19.7215	-3.57652	-8.08147
		-9.5	-9.20043	11.1884	-9.21004	-15.7447	0.877943	-8.65428
		-8.5	3.50031	2.24783	10.3436	-23.9885	-12.9433	0.0731103
		-7.5	25.4913	24.1125	43.1583	-4.68463	2.21066	7.52478
		-6.5	46.8745	71.8736	89.5068	26.4631	7.67875	25.9879
		-5.5	93.3284	106.674	100.095	-6.71747	16.1719	31.3411

## Sheet: Suppl. Fig. 1c
Gi1		drug	NTS8-13			niacin						MK-6892
		log[drug],M	Exp. 1	Exp. 2	Exp. 3	Exp. 1	Exp. 2	Exp. 3	Exp. 4	Exp. 5	Exp. 6	Exp. 1	Exp. 2	Exp. 3	Exp. 4	Exp. 5	Exp. 6
		-3				59.3492	95.4411	82.9255	65.6688	65.3117	80.5007
		-4				70.0706	103.591	75.8371	65.6393	65.2781	80.2847	63.6229	67.6058	82.9645	90.1334	83.0057	93.9048
		-5	106.345	109.373	104.277	78.0429	92.4138	74.7296	65.3449	64.9442	78.1919	62.5233	75.2904	65.4651	89.8975	82.8752	93.6386
		-6	104.971	98.4282	106.049	72.8197	81.4692	63.211	62.5368	61.7795	62.308	61.9734	50.8396	50.8453	87.6026	81.592	91.0621
		-7	81.0539	100.524	92.0939	60.7237	75.1818	63.4325	43.5783	41.352	23.4377	41.9052	22.8958	17.6186	69.7134	70.621	71.719
		-8	60.7107	78.8675	86.3346	18.9377	28.8417	24.6679	9.78504	8.5675	7.9524	12.49	-0.856437	-4.97559	22.0997	29.5445	25.9125
		-9	22.2236	59.074	52.4433	-3.87964	2.528	0.523163	-0.306675	-0.426729	5.92894	-1.53027	-6.44519	3.66336	1.43935	3.05289	8.24375
		-10	-1.14358	3.88502	10.3561	7.39158	0.665076	2.73828	-1.51998	-1.48549	5.72037	-9.22769	18.7042	-0.766872	-1.33817	-1.11514	5.95858
		-11	-3.61775	0.39205	-2.93462							12.7649	-10.8696	0.78371	-1.62552	-1.55597	5.72334
		-12	0.505863	4.58362	2.82468
Gi2		drug	NTS8-13			niacin			MK-6892
		log[drug],M	Exp. 1	Exp. 2	Exp. 3	Exp. 1	Exp. 2	Exp. 3	Exp. 1	Exp. 2	Exp. 3
		-3				72.7673	90.3756	91.1957
		-4				69.0843	108.832	89.2957	67.6944	111.614	97.307
		-5	105.648	101.8	97.4089	74.1838	90.0779	89.6124	62.5949	112.209	100.157
		-6	101.681	111.922	97.4089	81.5497	95.1386	82.9624	51.546	70.5325	75.457
		-7	88.0828	80.069	101.842	67.1012	85.6125	68.3958	22.0823	11.2921	21.3072
		-8	79.8669	81.8552	92.9755	28.855	22.5022	40.2125	0.834465	-7.16467	2.94053
		-9	25.7558	23.5079	49.2756	11.8568	-4.5876	8.54593	3.1009	-5.67622	-0.859458
		-10	6.49105	-5.36805	2.09242	-4.5749	10.2969	-2.53737	-4.54832	13.6736	3.89053
		-11	-7.95749	11.0049	9.37574				2.8176	3.25449	-2.12612
		-12	7.05766	-2.09345	-2.97423
Gi3		drug	NTS8-13			niacin			MK-6892
		log[drug],M	Exp. 1	Exp. 2	Exp. 3	Exp. 1	Exp. 2	Exp. 3	Exp. 1	Exp. 2	Exp. 3
		-3				133.523	123.194	118.001
		-4				142.378	137.371	133.075	104.1	153.508	117.984
		-5	100.562	98.1809	108.628	123.058	138.982	109.184	109.198	120.644	128.223
		-6	73.9971	101.403	97.536	126.546	102.896	98.9451	68.6806	81.6588	69.3492
		-7	32.6744	76.9161	77.9114	101.323	77.7651	59.1272	27.6263	64.2603	6.77823
		-8	-2.47671	22.7877	41.2221	44.7059	-4.71625	18.7405	8.84323	-7.58868	-1.46977
		-9	4.49985	21.8212	27.0014	26.1912	1.08322	-11.6918	-28.1862	21.0865	-2.60742
		-10	-12.9415	-7.8206	-5.99056	-18.0831	12.36	5.65747	10.9899	4.65465	6.49381
		-11	13.3547	1.84519	8.51453				7.23326	-15.6435	4.50292
		-12	-1.13506	-9.43156	-19.0736
GoA		drug	NTS8-13			niacin			MK-6892
		log[drug],M	Exp. 1	Exp. 2	Exp. 3	Exp. 1	Exp. 2	Exp. 3	Exp. 1	Exp. 2	Exp. 3
		-3				92.0205	120.129	106.858
		-4				86.8677	124.208	106.167	86.4983	122.046	99.9934
		-5	105.352	102.242	110.947	91.5297	109.089	102.251	82.8177	113.646	96.7689
		-6	96.7642	103.682	101.734	83.6778	101.889	92.5776	57.2991	74.0477	57.8437
		-7	83.7595	90.7223	98.9699	63.312	77.8899	75.994	33.2527	20.0494	19.6095
		-8	45.9722	55.6834	69.0275	16.2006	14.5319	27.6255	4.29879	6.36984	-1.5805
		-9	8.43036	32.1642	48.2981	4.1774	11.652	7.12645	-1.09939	4.6899	-4.57475
		-10	-4.81971	-4.79463	14.2098	-1.46615	-7.06736	-4.85053	2.58119	5.40987	3.717
		-11	9.41185	-3.59467	-12.0474				-4.28922	-15.9494	-0.198546
		-12	-5.31045	-1.19475	4.07544
GoB		drug	NTS8-13			niacin			MK-6892
		log[drug],M	Exp. 1	Exp. 2	Exp. 3	Exp. 1	Exp. 2	Exp. 3	Exp. 1	Exp. 2	Exp. 3
		-3				86.8601	121.348	97.2607
		-4				89.7151	116.464	98.2691	100.541	135.889	114.094
		-5	112.204	112.135	109.607	90.2342	112.801	88.1855	90.1586	125.205	96.4476
		-6	91.44	93.515	101.792	73.6232	98.454	73.8164	57.1961	58.0505	63.6759
		-7	79.2413	88.9363	84.3979	60.9053	70.0658	52.8929	18.264	-6.96754	13.2578
		-8	41.0878	52.0012	60.4493	15.4845	11.1528	10.2896	-5.87395	16.2314	8.21604
		-9	16.9499	33.381	31.2069	2.50712	-2.27814	7.01247	12.0348	15.3156	-1.11129
		-10	1.63657	-10.8801	-11.3964	-0.607454	5.35308	-6.6004	-2.75938	2.80042	2.16588
		-11	-5.63076	3.16138	4.7374				-5.87395	-20.0932	-7.91773
		-12	-5.11167	-5.38559	-1.31276
Gz		drug	NTS8-13			niacin			MK-6892
		log[drug],M	Exp. 1	Exp. 2	Exp. 3	Exp. 1	Exp. 2	Exp. 3	Exp. 1	Exp. 2	Exp. 3
		-3				58.438	65.3274	52.153
		-4				67.9071	69.2933	57.1522	60.8018	59.0027	64.9217
		-5	105.164	106.453	104.275	68.8089	65.8682	53.2639	75.9073	72.8833	73.4389
		-6	99.9786	101.946	98.7206	63.398	54.5113	45.4873	55.8418	40.2548	37.8888
		-7	76.9822	97.6199	101.683	43.7834	39.1885	29.1936	22.6999	3.29977	5.11615
		-8	44.5168	79.9536	80.5753	8.6125	19.5393	-1.35725	7.59449	-0.846399	8.81928
		-9	7.09129	53.9949	49.2838	-2.43478	-2.27317	-10.0596	-1.64916	1.67736	0.116922
		-10	-11.396	1.53689	4.29081	4.77977	-2.0929	14.5662	2.63448	1.85762	-5.62293
		-11	4.61129	7.30547	-2.74514				-4.12916	2.21816	0.116922
		-12	5.0622	-1.70794	5.21659
Ggustducin		drug	Salvinorin A			niacin			MK-6892
		log[drug],M	Exp. 1	Exp. 2	Exp. 3	Exp. 1	Exp. 2	Exp. 3	Exp. 1	Exp. 2	Exp. 3
		-3				273.929	182	504.253
		-4				266.048	140.686	469.197	274.538	195.708	460.794
		-5				229.006	131.735	386.645	138.983	-8.10806	109.101
		-6	100.297	116.235	88.109	97.3915	0.906799	198.924	42.0449	22.8775	71.7829
		-7	91.6276	79.0522	102.81	54.8335	-50.7358	64.3535	-3.66564	29.7632	43.5118
		-8	67.1961	84.5607	31.5667	17.7922	-19.0617	24.7739	12.8847	2.90903	-7.37632
		-9	5.72332	32.9181	19.1274	-28.7064	20.8753	-19.3291	-4.45376	-0.53381	-43.5634
		-10	14.3926	-1.51028	6.68806	-18.461	40.8438	-32.8993	-32.0377	-25.3223	-7.37632
		-11	-25.8012	14.3268	-60.0319				17.6134	-2.59951	-32.2549
		-12	3.35898	10.1954	33.8284
		-13	15.9688	-7.01883	12.3423
Gq		drug	NTS8-13			niacin			MK-6892
		log[drug],M	Exp. 1	Exp. 2	Exp. 3	Exp. 1	Exp. 2	Exp. 3	Exp. 1	Exp. 2	Exp. 3
		-3				-5.04144	-10.31	21.544
		-4				2.88476	-0.31561	4.48635	20.171	18.7586	20.0805
		-5	105.504	95.6795	103.995	10.4939	-7.67993	0.084374	4.31857	15.6024	29.7099
		-6	103.602	104.885	102.069	14.9326	-7.1539	-0.741	20.171	0.610783	-2.75473
		-7	75.3846	97.2576	96.5663	2.25066	-5.04982	14.1157	15.4152	-0.17825	7.69997
		-8	54.7764	60.699	80.8842	-12.6506	1.26245	1.45999	14.1471	-20.1671	-10.1831
		-9	0.244179	28.6117	46.7689	2.56771	28.0896	-17.5235	-13.7532	-9.12063	7.69997
		-10	1.19532	-10.051	-3.30364	8.59162	-2.94573	3.11074	4.63562	12.7093	4.39848
		-11	0.878276	-5.84282	6.05056				6.85495	18.7586	-3.02986
G11		drug	NTS8-13			niacin			MK-6892
		log[drug],M	Exp. 1	Exp. 2	Exp. 3	Exp. 1	Exp. 2	Exp. 3	Exp. 1	Exp. 2	Exp. 3
		-3				15.9243	3.31233	-0.48356
		-4				22.4255	6.21286	-1.51527	27.5691	19.0868	11.1522
		-5	93.2678	104.061	100.213	21.8837	9.59681	8.80174	25.9439	30.6889	17.3424
		-6	103.019	89.075	96.6017	13.2156	29.4171	5.19079	29.7362	20.0536	20.4375
		-7	65.6381	75.5392	94.5383	5.63091	12.9808	2.09569	6.98226	4.58415	-4.3233
		-8	16.8797	9.31039	54.8178	14.2991	10.5637	-2.54697	-3.85294	12.3189	-11.0294
		-9	7.128	40.7328	6.32783	-6.82956	10.0802	-4.09452	-3.31118	3.13389	-11.0294
		-10	-3.7072	-0.84146	4.26443	-4.66252	3.79576	6.22249	4.27346	-20.5538	-8.45011
		-11	-5.33248	-16.7944	6.32783				4.81522	8.45153	5.9937
		-12	9.29504	-12.4436	-6.05258
G15		drug	NTS8-13			niacin			MK-6892
		log[drug],M	Exp. 1	Exp. 2	Exp. 3	Exp. 1	Exp. 2	Exp. 3	Exp. 1	Exp. 2	Exp. 3
		-3				25.4613	-23.9903	32.3467	-1.6298	20.9283	63.5939
		-4				32.7036	4.20715	23.3419	11.0441	20.9283	48.1572
		-5	114.647	111.717	113.62	0.113457	7.42972	13.0507	32.7709	14.4832	28.8612
		-6	97.4466	85.9365	107.831	25.4613	-13.517	13.6939	-14.3037	-0.82406	1.20368
		-7	74.8146	93.1873	96.897	-10.7499	-1.43235	27.8443	-1.6298	-5.65792	-1.36911
		-8	58.5195	52.9051	75.6714	12.7874	2.59586	5.97555	-9.77732	3.20415	15.3541
		-9	8.72908	11.8173	53.8027	1.92402	-5.46056	-0.45644	12.8547	2.39851	-20.0219
		-10	13.2555	-13.1576	26.1452	-3.50767	2.59586	2.75955	8.32829	4.81544	8.27886
		-11	-5.75541	2.95528	2.99003
		-12	-5.75541	22.2907	-2.15556
G12		drug	NTS8-13			niacin			MK-6892
		log[drug],M	Exp. 1	Exp. 2	Exp. 3	Exp. 1	Exp. 2	Exp. 3	Exp. 1	Exp. 2	Exp. 3
		-3				15.961	18.8109	13.2061
		-4				19.6916	8.23608	-3.44649	20.9848	26.3357	19.1592
		-5	126.277	102.862	99.6588	9.89873	-3.13183	-23.5845	20.9848	30.0368	31.9391
		-6	92.7015	101.011	93.4624	2.43747	19.0752	-43.3353	19.5858	2.80676	14.8992
		-7	82.4423	85.9423	54.3482	-6.8891	-18.7296	-6.15738	19.1195	24.4851	-2.5279
		-8	66.5871	44.4363	16.3958	4.76912	-14.4997	-13.9028	-12.5909	23.9563	1.34479
		-9	39.54	29.3672	14.4594	-2.22581	18.8109	7.39706	-5.12962	-27.5958	-1.36609
		-10	-8.95816	-3.94339	-21.1694	8.49975	-0.752498	-6.54465	-0.932662	-1.42316	6.3793
		-11	-1.03057	-3.15028	-16.9094				16.7878	23.1632	-1.75336
		-12	5.49803	-7.64456	22.2048
G13		drug	NTS8-13			niacin			MK-6892
		log[drug],M	Exp. 1	Exp. 2	Exp. 3	Exp. 1	Exp. 2	Exp. 3	Exp. 1	Exp. 2	Exp. 3
		-3				5.07229	17.648	2.90275
		-4				25.2799	9.95032	4.88724	-2.46312	21.5121	28.341
		-5	105.827	105.976	106.874	7.66776	2.95248	7.23255	-2.46312	11.3652	12.4651
		-6	108.608	101.428	106.513	21.2013	2.42764	-3.41154	-5.42937	15.5639	5.42918
		-7	75.6088	87.257	91.539	23.2406	19.2225	8.85622	-10.9911	-7.17908	0.377745
		-8	50.3956	60.1403	69.5292	6.37002	12.7495	-0.885823	-1.35078	6.64167	8.31571
		-9	33.8959	25.8509	42.4679	3.40377	5.40172	-1.06623	1.98625	-3.15532	-6.47777
		-10	-5.40693	-5.8144	-4.43823	-0.48943	1.55291	2.00071	0.317737	-9.80327	-3.23042
		-11	-10.9686	1.0085	0.0719773				-2.64851	13.1147	-1.24593
		-12	-0.0305986	-0.74096	3.86055
GsL		drug	Isoproterenol			niacin			MK-6892
		log[drug],M	Exp. 1	Exp. 2	Exp. 3	Exp. 1	Exp. 2	Exp. 3	Exp. 1	Exp. 2	Exp. 3
		-3	96.9423	119.2	98.5728	-33.743	3.62614	11.8482
		-4	102.718	113.724	111.397	5.40193	10.366	28.701	15.4567	43.7935	20.9768
		-5	100.151	92.2404	110.047	13.1026	6.57482	7.08546	20.5904	6.72443	43.325
		-6	95.0171	62.3324	58.7495	-10.3202	-17.0146	29.0673	9.03948	-4.2278	-2.83694
		-7	68.7066	63.5961	47.95	23.691	0.677465	1.58998	21.2322	-0.85788	3.39127
		-8	16.0855	18.9447	29.7258	-18.3417	8.68102	-14.5301	6.4726	-2.1216	-5.40149
		-9	11.5935	22.7359	4.75185	5.72279	4.46862	16.2446	-11.8164	0.405835	12.9168
		-10	-16.0005	-25.7067	-25.6218	-18.0209	0.256225	-0.241842	0.0554	2.93327	13.2831
		-11							11.2855	7.98815	-17.1252
		drug	Isoproterenol			niacin			MK-6892
GsS		log[drug],M	Exp. 1	Exp. 2	Exp. 3	Exp. 1	Exp. 2	Exp. 3	Exp. 1	Exp. 2	Exp. 3
		-3	103.342	106.989	114.455	-9.63117	28.1001	9.76663
		-4	100.01	111.93	104.082	-11.7512	2.40758	8.70273	-22.6965	19.3552	31.2678
		-5	103.948	90.8487	101.422	7.63225	21.5123	2.05336	2.44149	22.9785	26.7463
		-6	92.7414	87.2254	87.3252	-8.72257	25.7944	-27.7358	0.32142	5.19139	2.80853
		-7	78.2038	56.2626	72.6966	-3.27096	15.2538	1.52141	-1.49578	1.89748	-2.77694
		-8	34.8938	35.1816	46.8971	-1.15089	-4.50964	-16.8308	-1.79865	-1.39643	21.9587
		-9	-11.142	-2.69843	5.93696	0.060573	8.66601	0.723489	-6.34166	0.250522	-18.2035
		-10	5.81857	-7.96869	-1.77631	-28.7118	-2.86268	10.8305	2.74436	8.4853	12.1176
		-11							4.25869	-6.99609	-10.2242

## Sheet: Suppl. Fig1d
cAMP inhibition assay		drug	MK6892								Niacin								MK1903								MK0354								Acifran
		log[drug],M	Exp. 1	Exp. 2	Exp. 3	Exp. 4	Exp. 5	Exp. 6	Exp. 7	Exp. 8	Exp. 1	Exp. 2	Exp. 3	Exp. 4	Exp. 5	Exp. 6	Exp. 7	Exp. 8	Exp. 1	Exp. 2	Exp. 3	Exp. 4	Exp. 5	Exp. 6	Exp. 7	Exp. 8	Exp. 1	Exp. 2	Exp. 3	Exp. 4	Exp. 5	Exp. 6	Exp. 7	Exp. 8	Exp. 1	Exp. 2	Exp. 3	Exp. 4	Exp. 5
		-11.5	10.678	11.3311	-0.240285	10.5888	0.661871	-9.89476	-15.4106	-7.16574									19.4554	-3.44445	-1.19059	-12.2096	-8.38291	-3.271	-11.5953	22.7851	2.68836	5.53091	-4.72009		-11.1023	-19.5465	-3.11855	23.547
		-11	-0.856394	-2.16045	2.62052	-10.6324	-1.41873	-9.02077	-6.83527	-24.9821									1.33799	4.58389	-4.49983	-11.9069	-21.8813	-1.06294	-3.72413	12.4303	3.41981	-2.78634	19.3478		-19.749	-3.78856	2.87904	-5.33551
		-10.5	-17.8485	15.5558	17.6827	10.4135	-5.48766	3.30692	-3.74734	-25.1998									2.96967	-8.98746	-4.54756	-16.4634	-2.98363	-4.88086	4.4663	7.13176	-6.20156	14.5202	0.973442	-10.9843	-14.1149	-3.4446	-3.5852	20.7419	4.64773	-2.04893	-22.2251	-19.5466	2.84902
		-10	-20.2679	3.96363	-11.3248	-13.7072	-8.40391	1.37495	-5.88269	-8.94376									-10.9842	-14.1645	-17.9598	-20.1915	-12.9607	-14.2646	-7.62955	8.37843	-16.1043	1.59488	13.8716	-15.0939	-17.5971	-5.78956	-1.66144	7.75512	16.6161	1.02363	-8.84796	-17.1391	-26.4334
		-9.5	-27.5262	3.01073	-14.9826	-3.41519	5.43006	7.90675	-0.878671	-20.5188	-7.27063	-5.19792	-41.3784	-22.5172	-0.553778	7.77968	20.6292	44.2465	3.70111	-0.259262	-19.9694	0.0101195	-5.68334	28.7441	17.2099	21.8501	-31.3523	27.5998	-6.83425	-14.298	-11.4738	-8.63474	5.03945	20.6899	4.57029	6.13802	-14.8462	-18.0772	-2.23092
		-9	15.2918	11.3984	-12.7074	-17.8973	2.34034	27.4102	-6.7656	-22.7686	7.75221	-6.42964	-10.4194	-5.83505	11.6877	9.973	13.923	39.193	25.3633	17.0629	-0.432732	-13.0381	-0.28399	-0.69499	4.15017	17.9021	18.3301	10.1826	7.69245	-20.4705	-5.17468	-3.25704	1.43907	23.1834	9.63976	13.0268	-16.5968	-20.3909	-11.4838
		-8.5	-7.72075	18.0882	3.20387	8.64511	12.2639	14.6226	1.71759	-8.50836	8.48369	8.86631	-17.4835	-19.5609	0.232913	18.6119	13.1873	38.5524	29.1331	40.3044	5.15483	1.74663	19.2396	14.0246	5.31891	35.1138	20.637	14.84	2.63215	-14.574	-5.35074	-7.35291	13.4126	18.1445	13.9031	8.20482	-5.56256	-22.4543	-4.11785
		-8	29.0768	50.2889	23.8993	32.9818	16.3376	18.9181	24.5706	30.6693	41.5677	37.3183	-2.83851	7.11095	21.2621	18.0747	16.2744	45.6345	70.8257	47.7126	51.8524	7.42401	56.1892	41.407	36.0749	45.7005	24.4631	15.846	-0.31609	-5.23407	3.74848	14.0783	7.85246	-23.2341	2.92696	-4.9211	-4.42111	-10.9797	7.675
		-7.5	29.1894	38.3463	32.1371	49.729	43.4989	23.5367	23.5432	45.3905	77.9152	46.5418	34.4568	17.929	52.6906	21.0737	34.9696	51.3643	84.1606	72.5708	56.4052	30.5575	77.4145	69.8643	62.2031	61.6915	6.40185	15.4392	10.2028	8.76784	5.45309	23.2184	16.1898	12.0727	23.949	-0.610758	-2.80873	-14.2627	10.723
		-7	60.923	86.7362	56.3567	55.906	74.2796	80.629	65.9293	71.2969	110.043	74.4942	52.6798	29.5916	74.2374	38.396	53.3618	76.6322	101.434	87.5874	73.1478	30.5083	94.6439	86.3844	73.7112	80.4749	13.6038	30.5588	25.9643	43.9493	14.2514	14.6935	1.49439	15.9126	30.9977	31.0015	27.1238	19.703	39.3048
		-6.5	104.923	85.004	78.2909	79.9373	87.0131	82.4054	91.353	77.6545	116.232	84.8969	65.7595	36.9985	88.6659	82.7536	77.996	74.924	104.416	83.9927	88.6294	23.9617	91.3447	95.799	88.1463	81.2728	16.192	29.8203	23.2763	68.8786	8.62414	20.6404	7.29089	11.9231	30.9232	39.0032	49.1644	35.5809	60.9616
		-6	119.552	102.531	84.2243	89.0673	97.8601	59.6323	97.5124	96.8632	120.002	81.1304	84.1023	71.7244	99.4014	95.7812	80.6364	85.9303	111.674	87.7166	84.5906	37.6452	99.7028	95.1596	89.4357	98.9591	56.7031	46.3251	37.5122	82.1345	28.0535	39.7408	19.8853	32.818	49.2881	64.2045	77.1254	66.8971	75.6826
		-5.5	123.997	104.306	91.6875	93.9399	104.923	105.427	105.106	85.984	115.163	88.7205	79.907	77.4165	100.276	96.5546	86.5452	81.7248	113.475	85.6024	85.1938	45.5573	95.5971	96.4385	85.8428	90.6479	71.4447	63.8402	40.3676	71.131	48.1243	32.3584	26.3526	19.4533	59.5719	73.1769	88.2988	84.6204	80.5444
		-5	129.736	116.165	99.1255	97.1391	111.744	34.8345	57.3861	102.303	119.552	98.2612	82.9914	85.3	100.957	92.3007	79.2251	94.4513	117.301	94.7316	77.1592	39.2942	109.38	93.5253	97.7872	91.0136	92.0941	76.6114	57.8674	94.7207	37.3466	51.8396	33.498	49.2744	67.653	82.4374	100.443	94.9907	92.5115
		-4.5									115.05	91.4154	77.4214	81.4344	105.196	93.5038	86.4429	82.5769	121.858	97.7495	95.3477	49.1382	111.085	109.868	103.369	91.2131	111.956	84.2043	41.1566	97.8101	62.5495	121.092	51.7643	37.2063	72.6832	90.441	95.9553	95.02	82.9922
		-4									124.222	98.9133	86.6947	82.8193	109.419	99.0039	92.114	90.6031																	67.4298	92.6901	105.247	97.6565	91.1856
arrestin Tango assay		drug	MK6892						Niacin						MK1903						MK0354				Acifran
		log[drug],M	Exp. 1	Exp. 2	Exp. 3	Exp. 4	Exp. 5	Exp. 6	Exp. 1	Exp. 2	Exp. 3	Exp. 4	Exp. 5	Exp. 6	Exp. 1	Exp. 2	Exp. 3	Exp. 4	Exp. 5	Exp. 6	Exp. 1	Exp. 2	Exp. 3	Exp. 4	Exp. 1	Exp. 2	Exp. 3	Exp. 4	Exp. 5	Exp. 6
		-11.5	7.26484	-8.6924	17.6556	-3.73209	-15.6976	-3.37774							2.55691	-14.0144	59.9691	21.814	3.48177	12.3318	6.43508	1.76587	2.15765	8.66463
		-11	-7.26536	-4.73226	27.0085	-4.42488	-14.2065	-15.8489							3.24765	-0.8225	48.1848	17.1074	3.19786	15.7938	10.8685	0.967643	5.85436	10.0329
		-10.5	6.54748	-4.31377	24.3466	-14.0381	-7.08625	-4.17848							0.47266	-2.70015	54.1316	6.1813	1.15372	3.76586	7.05733	9.57243	3.59543	9.16399	-12.1818	-2.09166	69.9791	-7.4567	2.66202	-5.94617
		-10	3.6321	-1.77954	28.9569	-2.14864	-11.926	-10.75							-5.40621	-7.15035	51.0083	5.4074	-3.03695	3.55031	2.51594	3.90473	-1.87776	1.30624	-6.99061	8.27765	73.9517	-8.5486	-0.972252	-3.4901
		-9.5	6.53274	-7.66085	31.5743	-13.8292	-4.99243	-5.02546	-24.5504	1.08759	25.1282	9.89657	-5.9661	-1.2611	-7.34272	-3.3686	44.8428	2.8912	0.0458957	2.32904	7.93849	4.13203	2.17482	7.00197	-15.0581	5.37674	56.3581	-5.3469	8.05006	-9.39858
		-9	1.5572	-10.7524	17.7646	-10.1322	-9.86296	1.44518	-17.5444	4.44885	30.6527	4.96823	-5.13166	-1.97931	15.1408	-10.0626	36.8394	-6.69291	-6.2424	-1.60833	8.51099	-2.97022	-0.956027	10.1562	-13.7284	5.23074	71.0257	-7.83204	8.89453	-5.1979
		-8.5	13.1853	8.75045	36.8397	0.0522043	2.84723	-5.62794	-18.0466	3.6071	24.5911	9.72571	-2.5449	4.98813	-1.24611	-13.7911	59.1151	-2.52698	1.45898	3.28009	8.41047	-0.679574	1.92109	8.14474	-9.76189	15.194	56.4771	-12.2633	10.532	-1.89639
		-8	24.6905	23.9344	34.2947	19.4322	1.74584	11.8605	-21.2169	2.96189	36.2705	3.34394	3.44909	5.17417	14.9184	-9.41359	44.4224	-6.37202	-3.97128	-6.10256	-4.50354	3.51042	-5.12646	23.4353	-2.81452	7.12192	60.606	-21.1997	6.74119	1.68383
		-7.5	65.9985	41.6687	50.6009	15.9175	21.2937	36.521	-12.9779	2.24716	28.48	-3.69027	1.15722	11.136	12.6073	0.290789	58.3484	-5.46478	-1.79167	-4.57365	-1.20605	-9.629	-1.42894	4.33075	-12.7637	5.06036	71.4496	-17.1511	7.43005	-5.68777
		-7	65.4313	74.3421	59.6153	58.2371	42.5927	78.3127	-8.7965	2.60237	20.2623	8.9241	0.317917	17.6045	12.2811	5.54023	59.3744	-7.98511	0.358616	11.6611	-10.4851	2.48469	6.38731	13.2674	-3.01013	-2.76713	70.4814	-7.31319	-0.528888	-0.0773417
		-6.5	104.056	94.0225	81.7374	64.2784	62.4755	100.169	-1.32461	25.7275	41.0213	17.3581	11.8332	31.1412	21.8496	19.3779	66.641	10.6059	4.16873	21.6971	-6.54685	-2.06974	-0.15944	16.5656	8.20951	-12.2082	73.0297	-16.3176	3.60347	-4.28087
		-6	102.96	99.0225	84.8615	99.6622	104.901	105.21	25.9783	30.9813	47.1859	13.8823	15.4133	54.3165	44.1386	40.2516	76.7479	16.7117	17.5435	18.3797	-4.37949	-6.56684	19.9831	11.9692	-4.12397	9.71213	80.8845	-14.2424	-1.60484	10.1775
		-5.5							54.1311	53.3971	75.8464	40.0945	38.5251	67.328	43.9546	41.159	73.5984	25.7872	14.2824	25.0308	-12.284	-14.3122	-4.25837	8.4345	23.8653	29.2078	77.2678	7.18907	16.0458	16.0579
		-5							71.0603	84.1183	91.8134	53.4911	56.5454	74.5439	59.1841	46.3021	92.7754	38.681	22.5534	32.0153	-25.8322	-22.5183	17.5887	7.20173	51.1758	57.8355	117.899	26.5742	36.9218	50.2893
		-4.5							42.5332	95.6836	110.855	70.767	75.3957	89.3745	61.7223	103.103	85.6911	62.8482	33.2658	50.1263	-27.0752	-13.6552	-26.1921	18.0227	68.3464	84.6198	132.618	48.4195	40.9803	60.5219
		-4							108.374	106.107	115.178	81.4258	90.4999	96.4747											91.4105	105.231	92.4584	72.4171	68.6943	91.926

## Sheet: Suppl. Fig4g
		construct	WT								3378			S287V
		[3H]-Nicotinic acid, nM	Exp. 1	Exp. 2	Exp. 3	Exp. 4	Exp. 5	Exp. 6	Exp. 7	Exp. 8	Exp. 1	Exp. 2	Exp. 3	Exp. 1	Exp. 2	Exp. 3	Exp. 4
		0	27.9279	15.1652	46.6967	13.1381	10.0601	15.991	20.6456	42.8972	77.8529	63.6637	14.1141	82.4324	61.9369	3.97898	12.012
		1.55	64.6396	48.4234	83.2583	31.006	14.7147	29.2042	42.2673	59.1881	93.5435	72.8979	15.991	87.0871	72.973	3.6036	10.5856
		3.12	97.3724	67.7928	108.934	53.5285	34.6096	37.012	79.5045	91.4443	103.453	81.1562	23.1982	101.877	90.0901	6.00601	12.012
		6.25	155.931	121.697	150.075	95.5706	86.6366	66.1411	108.033	154.589	87.9129	93.1682	25.976	103.153	86.7117	7.95796	31.3814
		12.5	250.3	189.489	214.79	173.198	158.634	134.159	219.444	275.785	105.856	100.976	31.7568	101.877	102.252	15.6907	33.1081
		25	453.078	354.805	310.21	266.742	277.327	212.913	371.246	499.863	172.297	131.532	48.048	170.946	157.733	24.6246	69.5946
		50	745.946	646.997	505.48	456.907	520.045	441.216	712.988	887.944	179.73	137.312	56.2312	239.64	194.67	54.4294	202.252
		100	1161.71	1292.04	739.64	602.553	767.267	576.051	1057.28	1494.57	200.751	144.444	94.0691	245.721	263.739	105.931	223.423

## Sheet: Suppl. Fig.6 ELISA
		construct	Exp. 1	Exp. 2	Exp. 3
		WT	100	100	100
		construct	Exp. 1	Exp. 2
		R111A	90.6202	42.4155
		construct	Exp. 1	Exp. 2
		S178A	73.654	88.3246
		construct	Exp. 1	Exp. 2	Exp. 3
		Q112A	168.23	168.157	201.659
		construct	Exp. 1	Exp. 2	Exp. 3
		Q112E	125.844	127.892	149.393
		construct	Exp. 1	Exp. 2
		F276A	87.9972	57.7312
		construct	Exp. 1	Exp. 2	Exp. 3	Exp. 4	Exp. 5	Exp. 6	Exp. 7	Exp. 8	Exp. 9
		mock	5.04647	10.0828	20.2438	2.22212	3.30597	2.82379	4.2262	18.7044	10.4867

[truncated: 4 more sheets: Suppl. Fig. 7d MK-6892, Suppl.Fig. 7d niacin, Suppl. Fig9e, Suppl. Fig9f]
